# Supplementary material for: Amphibambusa fangchenggangensis sp. nov., Am. yunnanensis sp. nov., and Arecophila viscosa sp. nov. (Xylariales, Cainiaceae) associated with bamboo from southwest China
Source: MycoKeys. 2026 May 22;132:307–24. doi: 10.3897/mycokeys.132.192832 (PMC13221661; doi:10.3897/mycokeys.132.192832)
Supplement: XML Treatment for Amphibambusa yunnanensis [file mycokeys.132.192832-treatment2.xml]

<!DOCTYPE tp:taxon-treatment
  PUBLIC "-//TaxonX//DTD Taxonomic Treatment Publishing DTD v0 20100105//EN" "tax-treatment-NSO.dtd">
<tp:taxon-treatment xmlns:tp="http://www.plazi.org/taxpub"><tp:treatment-meta><kwd-group><label>Taxon classification</label><kwd>
                <named-content content-type="kingdom">Fungi</named-content>
              </kwd><kwd>
                <named-content content-type="order">Amphisphaeriales</named-content>
              </kwd><kwd>
                <named-content content-type="family">Amphisphaeriaceae</named-content>
              </kwd></kwd-group><mixed-citation publication-type="journal"><person-group><name><surname>Yao</surname><given-names>Zuquan</given-names></name><name><surname>Zheng</surname><given-names>Shilian</given-names></name><name><surname>Yang</surname><given-names>Qing</given-names></name><name><surname>Zou</surname><given-names>Shiping</given-names></name><name><surname>Habib</surname><given-names>Kamran</given-names></name><name><surname>Dai</surname><given-names>Dong-Qin</given-names></name><name><surname>Al-Shwaiman</surname><given-names>Hind A.</given-names></name><name><surname>Elgorban</surname><given-names>Abdallah M.</given-names></name><name><surname>Filimban</surname><given-names>Faten Zubair</given-names></name><name><surname>Wijayawardene</surname><given-names>Nalin N.</given-names></name><name><surname>Li</surname><given-names>Qirui</given-names></name></person-group><article-title><italic><tp:taxon-name><tp:taxon-name-part taxon-name-part-type="genus" reg="Amphibambusa">Amphibambusa</tp:taxon-name-part> <tp:taxon-name-part taxon-name-part-type="species" reg="fangchenggangensis">fangchenggangensis</tp:taxon-name-part></tp:taxon-name></italic> sp. nov., <italic><tp:taxon-name><tp:taxon-name-part taxon-name-part-type="genus" reg="Amphibambusa">Am.</tp:taxon-name-part> <tp:taxon-name-part taxon-name-part-type="species" reg="yunnanensis">yunnanensis</tp:taxon-name-part></tp:taxon-name></italic> sp. nov., and <italic><tp:taxon-name><tp:taxon-name-part taxon-name-part-type="genus" reg="Arecophila">Arecophila</tp:taxon-name-part> <tp:taxon-name-part taxon-name-part-type="species" reg="viscosa">viscosa</tp:taxon-name-part></tp:taxon-name></italic> sp. nov. (<italic><tp:taxon-name><tp:taxon-name-part taxon-name-part-type="order" reg="Xylariales">Xylariales</tp:taxon-name-part></tp:taxon-name></italic>, <italic><tp:taxon-name><tp:taxon-name-part taxon-name-part-type="family" reg="Cainiaceae">Cainiaceae</tp:taxon-name-part></tp:taxon-name></italic>) associated with bamboo from southwest China</article-title><source>MycoKeys</source><day>22</day><month>05</month><year>2026</year><volume>132</volume><fpage>307</fpage><lpage>324</lpage><pub-id pub-id-type="doi">10.3897/mycokeys.132.192832</pub-id></mixed-citation></tp:treatment-meta><tp:nomenclature><tp:taxon-name><object-id xmlns:xlink="http://www.w3.org/1999/xlink" content-type="arpha" xlink:type="simple">51DEDC75-2755-5E30-AC2B-DBAF783A25EA</object-id>
                    		<tp:taxon-name-part taxon-name-part-type="genus" reg="Amphibambusa">Amphibambusa</tp:taxon-name-part> <tp:taxon-name-part taxon-name-part-type="species" reg="yunnanensis">yunnanensis</tp:taxon-name-part>
                    	
                    		<object-id xmlns:xlink="http://www.w3.org/1999/xlink" content-type="mycobank" xlink:type="simple">862738</object-id>
                    	</tp:taxon-name><tp:taxon-authority>Z.Q. Yao &amp; Q. R. Li</tp:taxon-authority><tp:taxon-status xmlns:xlink="http://www.w3.org/1999/xlink" xlink:type="simple">sp. nov.</tp:taxon-status><xref ref-type="fig" rid="F3">Fig. 3</xref></tp:nomenclature><tp:treatment-sec sec-type="Etymology"><title>Etymology.</title><p>The specific epithet ‘<italic>yunnanensis</italic>’ refers to Yunnan Province, China, the locality of the type collection.</p></tp:treatment-sec><tp:treatment-sec sec-type="Holotype"><title>Holotype.</title><p>China • Yunnan Province, Wuliangshan National Nature Reserve (<named-content xmlns:xlink="http://www.w3.org/1999/xlink" content-type="dwc:verbatimCoordinates" xlink:type="simple">24°25'33.76"N, 101°23'55.57"E</named-content>), altitude 1467 m, on dead bamboo culms, 16 September 2025, Z.Q. Yao, 2025WLS39 (GMB7603, holotype); <italic>ibid</italic>. KUN-<named-content xmlns:xlink="http://www.w3.org/1999/xlink" content-type="dwc:institutional_code" xlink:title="Cryptogamic Herbarium of Kunming Institute of Botany" xlink:href="https://scientific-collections.gbif.org/institution/a897b083-b832-4395-b663-209d7772a976" xlink:type="simple">HKAS</named-content> 152930, isotype.</p></tp:treatment-sec><tp:treatment-sec sec-type="Description"><title>Description.</title><p><bold><italic>Saprobic</italic></bold> on decaying bamboo culms, forming black, round spots. <bold><italic>Ascomata</italic></bold> 953–1340 × 760–1003 µm (x̄ = 1109 × 862 µm, <italic>n</italic> = 15), immersed, solitary, scattered, globose to subglobose, black, with a central ostiole. <bold><italic>Peridium</italic></bold> 12.5–28 µm (x̄ = 19.1 µm, <italic>n</italic> = 10) wide, composed of thick-walled, hyaline to brown cells of <bold><italic>textura angularis</italic></bold>. <bold><italic>Paraphyses</italic></bold> 1.5–5.5 µm (x̄ = 2.9 µm) wide, filamentous, aseptate, thin-walled, with hyaline, guttulate cells. <bold><italic>Asci</italic></bold> 236–290 × 12.5–17.5 µm (x̄ = 269.1 × 15.5 µm, <italic>n</italic> = 20), 8-spored, unitunicate, cylindrical, short-stalked, with a J+ wedge-shaped apical apparatus 3–4 × 2–3.5 µm (x̄ = 3.5 × 2.5 µm, <italic>n</italic> = 10). <bold><italic>Ascospores</italic></bold> 30–40 × 6.5–10 µm (x̄ = 35.5 × 8.2 µm, <italic>n</italic> = 30), uniseriate, hyaline, fusiform, 1-septate at the center, slightly constricted at the septum, tapering at both ends, with longitudinal striations along their entire length, surrounded by a mucilaginous sheath 1.7–5.5 µm (x̄ = 2.5 µm. <italic>n</italic> = 10) thick. <bold>Asexual morph</bold>: Undetermined.</p><fig id="F3" position="float" orientation="portrait"><object-id xmlns:xlink="http://www.w3.org/1999/xlink" content-type="doi" xlink:type="simple">10.3897/mycokeys.132.192832.figure3</object-id><object-id xmlns:xlink="http://www.w3.org/1999/xlink" content-type="arpha" xlink:type="simple">49F635D4-23B1-5EDE-A7CA-D4CD2696EA5B</object-id><label>Figure 3.</label><caption><p><italic><tp:taxon-name><tp:taxon-name-part taxon-name-part-type="genus" reg="Amphibambusa">Amphibambusa</tp:taxon-name-part> <tp:taxon-name-part taxon-name-part-type="species" reg="yunnanensis">yunnanensis</tp:taxon-name-part></tp:taxon-name></italic> (GMB7603, holotype). <bold>A</bold>. Bamboo host; <bold>B, C</bold>. Ascomata on the surface of the host; <bold>D, E</bold>. Longitudinal sections of ascomata; <bold>F</bold>. Peridium; <bold>G–I</bold>. Asci in distilled water; <bold>J</bold>. Paraphyses; <bold>K</bold>. A J+ apical apparatus bluing in Melzer’s reagent; <bold>L–N</bold>. Ascospores. Scale bars: 0.2 mm (<bold>B–D</bold>); 100 µm (<bold>E</bold>); 10 µm (<bold>F–N</bold>).</p></caption><graphic xmlns:xlink="http://www.w3.org/1999/xlink" xlink:href="mycokeys-132-307-g003.jpg" id="oo_1654611.jpg" position="float" orientation="portrait" xlink:type="simple"><uri content-type="original_file" xlink:type="simple">https://binary.pensoft.net/fig/1654611</uri></graphic></fig></tp:treatment-sec><tp:treatment-sec sec-type="Paratype"><title>Paratype.</title><p>China • Yunnan Province, Puer city, Mount Wuliang National Nature Reserve (<named-content xmlns:xlink="http://www.w3.org/1999/xlink" content-type="dwc:verbatimCoordinates" xlink:type="simple">24°25'33.70"N, 101°23'55.52"E</named-content>), altitude 1455 m, on dead bamboo culms, 16 September 2025, Z.Q. Yao, 2025WLS121 (GMB7703).</p></tp:treatment-sec><tp:treatment-sec sec-type="Notes"><title>Notes.</title><p>In the phylogenetic tree (Fig. <xref ref-type="fig" rid="F1">1</xref>), <italic><tp:taxon-name><tp:taxon-name-part taxon-name-part-type="genus" reg="Amphibambusa">Amphibambusa</tp:taxon-name-part> <tp:taxon-name-part taxon-name-part-type="species" reg="yunnanensis">yunnanensis</tp:taxon-name-part></tp:taxon-name></italic> (GMB7603) is closely related to <italic><tp:taxon-name><tp:taxon-name-part taxon-name-part-type="genus" reg="Amphibambusa">Am.</tp:taxon-name-part> <tp:taxon-name-part taxon-name-part-type="species" reg="aquatica">aquatica</tp:taxon-name-part></tp:taxon-name></italic> (MFLUCC 18-1046) and <italic><tp:taxon-name><tp:taxon-name-part taxon-name-part-type="genus" reg="Amphibambusa">Am.</tp:taxon-name-part> <tp:taxon-name-part taxon-name-part-type="species" reg="bambusicola">bambusicola</tp:taxon-name-part></tp:taxon-name></italic> (GMB5602). Morphologically, <italic><tp:taxon-name><tp:taxon-name-part taxon-name-part-type="genus" reg="Amphibambusa">Am.</tp:taxon-name-part> <tp:taxon-name-part taxon-name-part-type="species" reg="yunnanensis">yunnanensis</tp:taxon-name-part></tp:taxon-name></italic> is distinguished from <italic><tp:taxon-name><tp:taxon-name-part taxon-name-part-type="genus" reg="Amphibambusa">Am.</tp:taxon-name-part> <tp:taxon-name-part taxon-name-part-type="species" reg="aquatica">aquatica</tp:taxon-name-part></tp:taxon-name></italic> by its longer asci (236–290 µm vs. 190–240 µm) and wider ascospores (6.5–10 µm vs. 6–7.5 µm). Furthermore, <italic><tp:taxon-name><tp:taxon-name-part taxon-name-part-type="genus" reg="Amphibambusa">Am.</tp:taxon-name-part> <tp:taxon-name-part taxon-name-part-type="species" reg="aquatica">aquatica</tp:taxon-name-part></tp:taxon-name></italic> occurs on submerged decaying wood in freshwater habitats, whereas <italic><tp:taxon-name><tp:taxon-name-part taxon-name-part-type="genus" reg="Amphibambusa">Am.</tp:taxon-name-part> <tp:taxon-name-part taxon-name-part-type="species" reg="yunnanensis">yunnanensis</tp:taxon-name-part></tp:taxon-name></italic> was collected from dead bamboo in a terrestrial habitat (Manawasinghe et al. 2025; <xref ref-type="bibr" rid="B16">Liu et al. 2025</xref>). Compared to <italic><tp:taxon-name><tp:taxon-name-part taxon-name-part-type="genus" reg="Amphibambusa">Am.</tp:taxon-name-part> <tp:taxon-name-part taxon-name-part-type="species" reg="bambusicola">bambusicola</tp:taxon-name-part></tp:taxon-name></italic>, the new species has larger asci (236–290 × 12.5–17.5 µm vs. 179–196 × 14.0–16.7 µm), larger ascospores (30–40 × 6.5–10 µm vs. 29.7–36.9 × 6.7–7.8 µm), and a thinner mucilaginous sheath (1.7–5.5 µm vs. up to 10 µm). Comparative sequence analysis revealed that <italic><tp:taxon-name><tp:taxon-name-part taxon-name-part-type="genus" reg="Amphibambusa">Am.</tp:taxon-name-part> <tp:taxon-name-part taxon-name-part-type="species" reg="yunnanensis">yunnanensis</tp:taxon-name-part></tp:taxon-name></italic> differs from <italic><tp:taxon-name><tp:taxon-name-part taxon-name-part-type="genus" reg="Amphibambusa">Am.</tp:taxon-name-part> <tp:taxon-name-part taxon-name-part-type="species" reg="aquatica">aquatica</tp:taxon-name-part></tp:taxon-name></italic> (MFLUCC 18-1046) and <italic><tp:taxon-name><tp:taxon-name-part taxon-name-part-type="genus" reg="Amphibambusa">Am.</tp:taxon-name-part> <tp:taxon-name-part taxon-name-part-type="species" reg="bambusicola">bambusicola</tp:taxon-name-part></tp:taxon-name></italic> (GMB5602) by 5.4% (26/461 bp and 25/467 bp, respectively) in the <abbrev xmlns:xlink="http://www.w3.org/1999/xlink" xlink:title="internal transcribed spacer" xlink:type="simple">ITS</abbrev> region, and by 1.9% (16/840 bp and 16/848 bp, respectively) in the <abbrev xmlns:xlink="http://www.w3.org/1999/xlink" xlink:title="large subunit ribosomal RNA" xlink:type="simple">LSU</abbrev> region. Based on these molecular and morphological differences, supported by phylogenetic evidence, <italic><tp:taxon-name><tp:taxon-name-part taxon-name-part-type="genus" reg="Amphibambusa">Am.</tp:taxon-name-part> <tp:taxon-name-part taxon-name-part-type="species" reg="yunnanensis">yunnanensis</tp:taxon-name-part></tp:taxon-name></italic> is introduced as a new species.</p></tp:treatment-sec><tp:treatment-sec><!--Section generated to contain objects referenced in tp:taxon-treatment.--><fig id="F1" position="float" orientation="portrait"><object-id xmlns:xlink="http://www.w3.org/1999/xlink" content-type="doi" xlink:type="simple">10.3897/mycokeys.132.192832.figure1</object-id><object-id xmlns:xlink="http://www.w3.org/1999/xlink" content-type="arpha" xlink:type="simple">32D8A607-72CB-5960-B7B2-87D01CCCF67F</object-id><label>Figure 1.</label><caption><p>Phylogenetic tree of <italic><tp:taxon-name><tp:taxon-name-part taxon-name-part-type="genus" reg="Arecophila">Arecophila</tp:taxon-name-part></tp:taxon-name></italic> and <italic><tp:taxon-name><tp:taxon-name-part taxon-name-part-type="genus" reg="Amphibambusa">Amphibambusa</tp:taxon-name-part></tp:taxon-name></italic> with related taxa based on combined <abbrev xmlns:xlink="http://www.w3.org/1999/xlink" xlink:title="internal transcribed spacer" xlink:type="simple">ITS</abbrev> and <abbrev xmlns:xlink="http://www.w3.org/1999/xlink" xlink:title="large subunit ribosomal RNA" xlink:type="simple">LSU</abbrev> sequences. Nodes with bootstrap support values ≥ 70% (<abbrev xmlns:xlink="http://www.w3.org/1999/xlink" xlink:title="Maximum likelihood" xlink:type="simple">ML</abbrev>) and posterior probabilities (<abbrev xmlns:xlink="http://www.w3.org/1999/xlink" xlink:title="Posterior probabilities" xlink:type="simple">PP</abbrev>) ≥ 0.90 are indicated (<abbrev xmlns:xlink="http://www.w3.org/1999/xlink" xlink:title="Maximum likelihood" xlink:type="simple">ML</abbrev>/<abbrev xmlns:xlink="http://www.w3.org/1999/xlink" xlink:title="Posterior probabilities" xlink:type="simple">PP</abbrev>). Type materials are marked with “T,” and newly described species are highlighted in red.</p></caption><graphic xmlns:xlink="http://www.w3.org/1999/xlink" xlink:href="mycokeys-132-307-g001.jpg" id="oo_1654609.jpg" position="float" orientation="portrait" xlink:type="simple"><uri content-type="original_file" xlink:type="simple">https://binary.pensoft.net/fig/1654609</uri></graphic></fig></tp:treatment-sec><ref-list><ref id="B16"><mixed-citation xmlns:xlink="http://www.w3.org/1999/xlink" xlink:type="simple">Liu LL, Ren YL, Habib K, Lu CT, Wu YP, Long SH, Lin Y, Zhang X, Kang YQ, Wijayawardene NN, Wang F, Elgorban AM, Al-Rejaie S, Samarakoon MC, Shen XC, Li QR (2025) New taxa of <italic><tp:taxon-name><tp:taxon-name-part taxon-name-part-type="order">Xylariales</tp:taxon-name-part></tp:taxon-name></italic> from Karst ecosystems in Southwestern China. Mycosphere 16(1): 1–78. <ext-link xlink:href="10.5943/mycosphere/16/1/1" ext-link-type="doi" xlink:type="simple">https://doi.org/10.5943/mycosphere/16/1/1</ext-link></mixed-citation></ref></ref-list></tp:taxon-treatment>
