# Supplementary material for: Amphibambusa fangchenggangensis sp. nov., Am. yunnanensis sp. nov., and Arecophila viscosa sp. nov. (Xylariales, Cainiaceae) associated with bamboo from southwest China
Source: MycoKeys. 2026 May 22;132:307–24. doi: 10.3897/mycokeys.132.192832 (PMC13221661; doi:10.3897/mycokeys.132.192832)
Supplement: XML Treatment for Arecophila viscosa [file mycokeys.132.192832-treatment3.xml]

<!DOCTYPE tp:taxon-treatment
  PUBLIC "-//TaxonX//DTD Taxonomic Treatment Publishing DTD v0 20100105//EN" "tax-treatment-NSO.dtd">
<tp:taxon-treatment xmlns:tp="http://www.plazi.org/taxpub"><tp:treatment-meta><kwd-group><label>Taxon classification</label><kwd>
                <named-content content-type="kingdom">Fungi</named-content>
              </kwd><kwd>
                <named-content content-type="order">Xylariales</named-content>
              </kwd><kwd>
                <named-content content-type="family">Cainiaceae</named-content>
              </kwd></kwd-group><mixed-citation publication-type="journal"><person-group><name><surname>Yao</surname><given-names>Zuquan</given-names></name><name><surname>Zheng</surname><given-names>Shilian</given-names></name><name><surname>Yang</surname><given-names>Qing</given-names></name><name><surname>Zou</surname><given-names>Shiping</given-names></name><name><surname>Habib</surname><given-names>Kamran</given-names></name><name><surname>Dai</surname><given-names>Dong-Qin</given-names></name><name><surname>Al-Shwaiman</surname><given-names>Hind A.</given-names></name><name><surname>Elgorban</surname><given-names>Abdallah M.</given-names></name><name><surname>Filimban</surname><given-names>Faten Zubair</given-names></name><name><surname>Wijayawardene</surname><given-names>Nalin N.</given-names></name><name><surname>Li</surname><given-names>Qirui</given-names></name></person-group><article-title><italic><tp:taxon-name><tp:taxon-name-part taxon-name-part-type="genus" reg="Amphibambusa">Amphibambusa</tp:taxon-name-part> <tp:taxon-name-part taxon-name-part-type="species" reg="fangchenggangensis">fangchenggangensis</tp:taxon-name-part></tp:taxon-name></italic> sp. nov., <italic><tp:taxon-name><tp:taxon-name-part taxon-name-part-type="genus" reg="Amphibambusa">Am.</tp:taxon-name-part> <tp:taxon-name-part taxon-name-part-type="species" reg="yunnanensis">yunnanensis</tp:taxon-name-part></tp:taxon-name></italic> sp. nov., and <italic><tp:taxon-name><tp:taxon-name-part taxon-name-part-type="genus" reg="Arecophila">Arecophila</tp:taxon-name-part> <tp:taxon-name-part taxon-name-part-type="species" reg="viscosa">viscosa</tp:taxon-name-part></tp:taxon-name></italic> sp. nov. (<italic><tp:taxon-name><tp:taxon-name-part taxon-name-part-type="order" reg="Xylariales">Xylariales</tp:taxon-name-part></tp:taxon-name></italic>, <italic><tp:taxon-name><tp:taxon-name-part taxon-name-part-type="family" reg="Cainiaceae">Cainiaceae</tp:taxon-name-part></tp:taxon-name></italic>) associated with bamboo from southwest China</article-title><source>MycoKeys</source><day>22</day><month>05</month><year>2026</year><volume>132</volume><fpage>307</fpage><lpage>324</lpage><pub-id pub-id-type="doi">10.3897/mycokeys.132.192832</pub-id></mixed-citation></tp:treatment-meta><tp:nomenclature><tp:taxon-name><object-id xmlns:xlink="http://www.w3.org/1999/xlink" content-type="arpha" xlink:type="simple">75C92679-36BA-5988-8D8B-F1489D8480E8</object-id>
                    		<tp:taxon-name-part taxon-name-part-type="genus" reg="Arecophila">Arecophila</tp:taxon-name-part> <tp:taxon-name-part taxon-name-part-type="species" reg="viscosa">viscosa</tp:taxon-name-part>
                    	
                    		<object-id xmlns:xlink="http://www.w3.org/1999/xlink" content-type="mycobank" xlink:type="simple">862739</object-id>
                    	</tp:taxon-name><tp:taxon-authority>Z.Q. Yao, K. Habib &amp; Q. R. Li</tp:taxon-authority><tp:taxon-status xmlns:xlink="http://www.w3.org/1999/xlink" xlink:type="simple">sp. nov.</tp:taxon-status><xref ref-type="fig" rid="F4">Fig. 4</xref></tp:nomenclature><tp:treatment-sec sec-type="Etymology"><title>Etymology.</title><p>The specific epithet ‘<italic>viscosa</italic>’ refers to the viscid sheath surrounding the ascospores, a distinctive morphological characteristic of this species.</p></tp:treatment-sec><tp:treatment-sec sec-type="Holotype"><title>Holotype.</title><p>China • Guizhou Province, Fodingshan National Nature Reserve (<named-content xmlns:xlink="http://www.w3.org/1999/xlink" content-type="dwc:verbatimCoordinates" xlink:type="simple">27°19'41.16"N, 108°8'29.74"E</named-content>), altitude 695 m, on dead bamboo, 16 September 2025, Z.Q. Yao, 2025FDS20 (GMB7601, <bold><italic>holotype</italic></bold>); <italic>ibid</italic>. KUN-<named-content xmlns:xlink="http://www.w3.org/1999/xlink" content-type="dwc:institutional_code" xlink:title="Cryptogamic Herbarium of Kunming Institute of Botany" xlink:href="https://scientific-collections.gbif.org/institution/a897b083-b832-4395-b663-209d7772a976" xlink:type="simple">HKAS</named-content> 152928, <bold><italic>isotype</italic></bold>.</p></tp:treatment-sec><tp:treatment-sec sec-type="Description"><title>Description.</title><p><bold><italic>Saprobic</italic></bold> on dead bamboo culms. <bold>Sexual morph</bold>: <bold><italic>Ascomata</italic></bold> 506–789 × 640–795 µm (x̄ = 626 × 710 µm, <italic>n</italic> = 8), immersed under a black clypeus, solitary, slightly raised and dome-shaped, scattered or aggregated, subglobose to globose, with a central conical papilla visible in vertical section. <bold><italic>Ostioles</italic></bold> elongated, central, black, periphysate. <bold><italic>Peridium</italic></bold> 19–30 µm thick (x̄ = 25 µm, <italic>n</italic> = 10), multi-layered, outer layer composed of brown, thick-walled cells of <bold><italic>textura angularis</italic></bold>, inner layer hyaline. <bold><italic>Paraphyses</italic></bold> 2.3–4.3 µm wide (x̄ = 3.2 µm, <italic>n</italic> = 15), hyaline, unbranched, septate. <bold><italic>Asci</italic></bold> 172–202 × 8.4–13.2 µm (x̄ = 185.6 × 11.2 µm, <italic>n</italic> = 20), 8-spored, unitunicate, long-cylindrical, with a long pedicel, apex obtuse, containing a square, J+ apical ring (2.7–3.4 × 1.6–2.4 µm, <italic>n</italic> = 10). <bold><italic>Ascospores</italic></bold> 14–19 × 5.9–7.6 µm (x̄ = 16.9 × 5.9 µm, <italic>n</italic> = 30), overlapping uniseriate, 2-celled, pale yellow to yellowish brown, equilateral ellipsoidal, constricted at the septum, with a longitudinal shallow groove running the entire length of the spore, surrounded by a 2.6–13.6 µm thick mucilaginous sheath, lacking germ slits and appendages. <bold>Asexual morph</bold>: Undetermined.</p><fig id="F4" position="float" orientation="portrait"><object-id xmlns:xlink="http://www.w3.org/1999/xlink" content-type="doi" xlink:type="simple">10.3897/mycokeys.132.192832.figure4</object-id><object-id xmlns:xlink="http://www.w3.org/1999/xlink" content-type="arpha" xlink:type="simple">93A24095-3F10-5B38-89EF-47C0A0AFDEF3</object-id><label>Figure 4.</label><caption><p><italic><tp:taxon-name><tp:taxon-name-part taxon-name-part-type="genus" reg="Arecophila">Arecophila</tp:taxon-name-part> <tp:taxon-name-part taxon-name-part-type="species" reg="viscosa">viscosa</tp:taxon-name-part></tp:taxon-name></italic> (GMB7601, holotype). <bold>A</bold>. Bamboo host; <bold>B, C</bold>. Ascomata on the surface of the host; <bold>D, E</bold>. Longitudinal sections of ascomata; <bold>F</bold>. Peridium; <bold>G–I</bold>. Asci in distilled water; <bold>J</bold>. Paraphyses; <bold>K</bold>. A J+ apical apparatus bluing in Melzer’s reagent; <bold>L–N</bold>. Ascospores (<bold>N</bold>: in Indian ink). Scale bars: 0.2 mm (<bold>B–D</bold>); 100 μm (<bold>E</bold>); 10 µm (<bold>F–N</bold>).</p></caption><graphic xmlns:xlink="http://www.w3.org/1999/xlink" xlink:href="mycokeys-132-307-g004.jpg" id="oo_1654612.jpg" position="float" orientation="portrait" xlink:type="simple"><uri content-type="original_file" xlink:type="simple">https://binary.pensoft.net/fig/1654612</uri></graphic></fig></tp:treatment-sec><tp:treatment-sec sec-type="Paratype"><title>Paratype.</title><p>China • Guizhou Province, Tongren city, Fodingshan National Nature Reserve (<named-content xmlns:xlink="http://www.w3.org/1999/xlink" content-type="dwc:verbatimCoordinates" xlink:type="simple">27°19'41.11"N, 108°8'29.72"E</named-content>), altitude 690 m, on dead bamboo, 16 September 2025, Z.Q. Yao, 202FDS103 (GMB7701).</p></tp:treatment-sec><tp:treatment-sec sec-type="Notes"><title>Notes.</title><p>In the phylogram (Fig. <xref ref-type="fig" rid="F1">1</xref>; <italic><tp:taxon-name><tp:taxon-name-part taxon-name-part-type="genus" reg="Arecophila">Arecophila</tp:taxon-name-part></tp:taxon-name></italic> clade 2), <italic><tp:taxon-name><tp:taxon-name-part taxon-name-part-type="genus" reg="Arecophila">Arecophila</tp:taxon-name-part> <tp:taxon-name-part taxon-name-part-type="species" reg="viscosa">viscosa</tp:taxon-name-part></tp:taxon-name></italic> (GMB7601) forms a well-supported (96% <abbrev xmlns:xlink="http://www.w3.org/1999/xlink" xlink:title="bootstrap" xlink:type="simple">BS</abbrev>/1.0 <abbrev xmlns:xlink="http://www.w3.org/1999/xlink" xlink:title="Posterior probabilities" xlink:type="simple">PP</abbrev>) sister clade with <italic><tp:taxon-name><tp:taxon-name-part taxon-name-part-type="genus" reg="Arecophila">Ar.</tp:taxon-name-part> <tp:taxon-name-part taxon-name-part-type="species" reg="chinensis">chinensis</tp:taxon-name-part></tp:taxon-name></italic> (GMB6217) and also shares morphological similarities, including immersed ascomata, an amyloid ascal apical apparatus, septate paraphyses, and brown, 1-septate ascospores. <italic><tp:taxon-name><tp:taxon-name-part taxon-name-part-type="genus" reg="Arecophila">Arecophila</tp:taxon-name-part> <tp:taxon-name-part taxon-name-part-type="species" reg="viscosa">viscosa</tp:taxon-name-part></tp:taxon-name></italic> is distinguished from <italic><tp:taxon-name><tp:taxon-name-part taxon-name-part-type="genus" reg="Arecophila">Ar.</tp:taxon-name-part> <tp:taxon-name-part taxon-name-part-type="species" reg="chinensis">chinensis</tp:taxon-name-part></tp:taxon-name></italic> by its smaller ascomata (506–789 × 640–795 µm vs. 973–1338 × 746–966 µm) and shorter asci (172–202 µm vs. 215–240 µm). Furthermore, the ascospores of <italic><tp:taxon-name><tp:taxon-name-part taxon-name-part-type="genus" reg="Arecophila">Ar.</tp:taxon-name-part> <tp:taxon-name-part taxon-name-part-type="species" reg="viscosa">viscosa</tp:taxon-name-part></tp:taxon-name></italic> are surrounded by a distinct, thick mucilaginous sheath (2.6–13.6 µm thick), whereas the sheath is absent in <italic><tp:taxon-name><tp:taxon-name-part taxon-name-part-type="genus" reg="Arecophila">Ar.</tp:taxon-name-part> <tp:taxon-name-part taxon-name-part-type="species" reg="chinensis">chinensis</tp:taxon-name-part></tp:taxon-name></italic> (<xref ref-type="bibr" rid="B3">Habib et al. 2025</xref>). Further, comparative nucleotide analysis revealed that <italic><tp:taxon-name><tp:taxon-name-part taxon-name-part-type="genus" reg="Arecophila">Ar.</tp:taxon-name-part> <tp:taxon-name-part taxon-name-part-type="species" reg="viscosa">viscosa</tp:taxon-name-part></tp:taxon-name></italic> differs from <italic><tp:taxon-name><tp:taxon-name-part taxon-name-part-type="genus" reg="Arecophila">Ar.</tp:taxon-name-part> <tp:taxon-name-part taxon-name-part-type="species" reg="chinensis">chinensis</tp:taxon-name-part></tp:taxon-name></italic> (GMB6217) by 1.2% (5/426 bp) in the <abbrev xmlns:xlink="http://www.w3.org/1999/xlink" xlink:title="internal transcribed spacer" xlink:type="simple">ITS</abbrev> region and 0.1% (1/849 bp) in the <abbrev xmlns:xlink="http://www.w3.org/1999/xlink" xlink:title="large subunit ribosomal RNA" xlink:type="simple">LSU</abbrev> region.</p><p>Compared to <italic><tp:taxon-name><tp:taxon-name-part taxon-name-part-type="genus" reg="Arecophila">Ar.</tp:taxon-name-part> <tp:taxon-name-part taxon-name-part-type="species" reg="subguizhouensis">subguizhouensis</tp:taxon-name-part></tp:taxon-name></italic> (clustered in <italic><tp:taxon-name><tp:taxon-name-part taxon-name-part-type="genus" reg="Arecophila">Arecophila</tp:taxon-name-part></tp:taxon-name></italic> clade 4; Fig. <xref ref-type="fig" rid="F1">1</xref>), which also possesses ascospores with a sheath, <italic><tp:taxon-name><tp:taxon-name-part taxon-name-part-type="genus" reg="Arecophila">Ar.</tp:taxon-name-part> <tp:taxon-name-part taxon-name-part-type="species" reg="viscosa">viscosa</tp:taxon-name-part></tp:taxon-name></italic> has smaller ascospores (14.5–18.2 × 5.9–7.6 µm vs. 21–26 × 6–8.5 µm) and a slightly thicker sheath (2.6–13.6 µm vs. 6.5–9 µm). In addition, the ascospores of <italic><tp:taxon-name><tp:taxon-name-part taxon-name-part-type="genus" reg="Arecophila">Ar.</tp:taxon-name-part> <tp:taxon-name-part taxon-name-part-type="species" reg="viscosa">viscosa</tp:taxon-name-part></tp:taxon-name></italic> are ellipsoidal with a longitudinal shallow groove, whereas those of <italic><tp:taxon-name><tp:taxon-name-part taxon-name-part-type="genus" reg="Arecophila">Ar.</tp:taxon-name-part> <tp:taxon-name-part taxon-name-part-type="species" reg="subguizhouensis">subguizhouensis</tp:taxon-name-part></tp:taxon-name></italic> are fusiform with longitudinal striations (<xref ref-type="bibr" rid="B16">Liu et al. 2025</xref>). Based on these molecular and morphological differences, supported by phylogenetic evidence, <italic><tp:taxon-name><tp:taxon-name-part taxon-name-part-type="genus" reg="Arecophila">Ar.</tp:taxon-name-part> <tp:taxon-name-part taxon-name-part-type="species" reg="viscosa">viscosa</tp:taxon-name-part></tp:taxon-name></italic> is introduced as a new species.</p></tp:treatment-sec><tp:treatment-sec><!--Section generated to contain objects referenced in tp:taxon-treatment.--><fig id="F1" position="float" orientation="portrait"><object-id xmlns:xlink="http://www.w3.org/1999/xlink" content-type="doi" xlink:type="simple">10.3897/mycokeys.132.192832.figure1</object-id><object-id xmlns:xlink="http://www.w3.org/1999/xlink" content-type="arpha" xlink:type="simple">32D8A607-72CB-5960-B7B2-87D01CCCF67F</object-id><label>Figure 1.</label><caption><p>Phylogenetic tree of <italic><tp:taxon-name><tp:taxon-name-part taxon-name-part-type="genus" reg="Arecophila">Arecophila</tp:taxon-name-part></tp:taxon-name></italic> and <italic><tp:taxon-name><tp:taxon-name-part taxon-name-part-type="genus" reg="Amphibambusa">Amphibambusa</tp:taxon-name-part></tp:taxon-name></italic> with related taxa based on combined <abbrev xmlns:xlink="http://www.w3.org/1999/xlink" xlink:title="internal transcribed spacer" xlink:type="simple">ITS</abbrev> and <abbrev xmlns:xlink="http://www.w3.org/1999/xlink" xlink:title="large subunit ribosomal RNA" xlink:type="simple">LSU</abbrev> sequences. Nodes with bootstrap support values ≥ 70% (<abbrev xmlns:xlink="http://www.w3.org/1999/xlink" xlink:title="Maximum likelihood" xlink:type="simple">ML</abbrev>) and posterior probabilities (<abbrev xmlns:xlink="http://www.w3.org/1999/xlink" xlink:title="Posterior probabilities" xlink:type="simple">PP</abbrev>) ≥ 0.90 are indicated (<abbrev xmlns:xlink="http://www.w3.org/1999/xlink" xlink:title="Maximum likelihood" xlink:type="simple">ML</abbrev>/<abbrev xmlns:xlink="http://www.w3.org/1999/xlink" xlink:title="Posterior probabilities" xlink:type="simple">PP</abbrev>). Type materials are marked with “T,” and newly described species are highlighted in red.</p></caption><graphic xmlns:xlink="http://www.w3.org/1999/xlink" xlink:href="mycokeys-132-307-g001.jpg" id="oo_1654609.jpg" position="float" orientation="portrait" xlink:type="simple"><uri content-type="original_file" xlink:type="simple">https://binary.pensoft.net/fig/1654609</uri></graphic></fig></tp:treatment-sec><ref-list><ref id="B3"><mixed-citation xmlns:xlink="http://www.w3.org/1999/xlink" xlink:type="simple">Habib K, Li WH, Ren YL, Liu LL, Lu CT, Zhang QF, Yao ZQ, Luo XY, Zhou X, Zeng WY, Kang YQ, Shen XC, Wijayawardene NN, Elgorban AM, Al-Rejaie S, Li QR (2025) Exploration of ascomycetous fungi revealing novel taxa in Southwestern China. Mycosphere 16(1): 1412–1529. <ext-link xlink:href="10.5943/mycosphere/16/1/9" ext-link-type="doi" xlink:type="simple">https://doi.org/10.5943/mycosphere/16/1/9</ext-link></mixed-citation></ref><ref id="B16"><mixed-citation xmlns:xlink="http://www.w3.org/1999/xlink" xlink:type="simple">Liu LL, Ren YL, Habib K, Lu CT, Wu YP, Long SH, Lin Y, Zhang X, Kang YQ, Wijayawardene NN, Wang F, Elgorban AM, Al-Rejaie S, Samarakoon MC, Shen XC, Li QR (2025) New taxa of <italic><tp:taxon-name><tp:taxon-name-part taxon-name-part-type="order">Xylariales</tp:taxon-name-part></tp:taxon-name></italic> from Karst ecosystems in Southwestern China. Mycosphere 16(1): 1–78. <ext-link xlink:href="10.5943/mycosphere/16/1/1" ext-link-type="doi" xlink:type="simple">https://doi.org/10.5943/mycosphere/16/1/1</ext-link></mixed-citation></ref></ref-list></tp:taxon-treatment>
